# Supplementary material for: Hybrid computational modeling highlights reverse warburg effect in breast cancer-associated fibroblasts
Source: Comput Struct Biotechnol J. 2023 Aug 20;21:4196–206. doi: 10.1016/j.csbj.2023.08.015 (PMC10495551; doi:10.1016/j.csbj.2023.08.015)
Supplement: Supplementary file 3 — Supplementary material [file mmc3.xlsx]

## Sheet: complete_breast_CAF_model_traps
Table S3. Complete list of breast CAF-model's trapspaces
	YAP1WWTR1	Arp23	SMAD3SMAD7	IL1R	EGFR	TNFTNFR1	RELAp50	RELAp50NFKBIA	IkBRELBp50	IkBkGp50	IKK	TNFTNFR2	PLAUPLAURGP130	MIFCD74	PDGFPDGFRA	TGFBTGFBR12	IFNGR	mTORC1	LIFLIFRGP130	SMAD3SMAD4	SMAD2SMAD7	Myosin_Phosphatase	OSMIL6R	ITGA11ITGB1	ITGA2ITGB1	ITGAVITGB5	ITGAVITGB6	ITGAVITGB5	ITGAVITGB3	ITGA1ITGB1	ITGA1ITGB1	ITGB1ITGA5	ITGB1ITGA5	ITGAVITGB6	Large_Latent_Complex	MYOSIN_II	MYOSIN_II	EP300STAT1	EP300CREBBP	LIFRGP130	SMAD2SMAD4	PLAURGP130	CXCL12CXCR4	CDC42	RAS	HGFMET	RAC1_2	RHOA	IGF2IGF2R
0	1	1	0	0	1	0	1	1	1	1	1	0	1	0	1	1	1	0	1	1	0	1	1	1	0	1	0	1	1	0	0	0	0	0	1	0	0	1	1	1	1	1	1	1	1	1	1	0	0
1	1	1	0	0	1	0	1	1	1	1	1	0	1	0	1	1	1	0	1	1	0	1	1	1	0	1	0	1	1	0	0	0	0	0	1	0	0	1	1	1	1	1	1	1	1	1	1	0	0
2	1	1	0	0	1	0	1	1	1	1	1	0	1	0	1	0	1	0	1	1	0	1	1	1	0	0	0	0	0	0	0	0	0	0	1	0	0	1	1	1	1	1	1	1	1	1	1	0	0
3	1	1	0	0	1	0	1	1	1	1	1	0	1	0	1	0	1	0	1	1	0	1	1	1	0	0	0	0	0	0	0	0	0	0	1	0	0	1	1	1	1	1	1	1	1	1	1	0	0
4	1	1	0	0	1	0	1	1	1	1	1	0	1	0	1	1	1	0	1	1	0	1	1	1	0	1	0	1	1	0	0	0	0	0	1	0	0	1	1	1	1	1	1	1	1	1	1	0	0
5	1	1	0	0	1	0	1	1	1	1	1	0	1	0	1	1	1	0	1	1	0	1	1	1	0	1	0	1	1	0	0	0	0	0	1	0	0	1	1	1	1	1	1	1	1	1	1	0	0
6	1	1	0	0	1	0	1	1	1	1	1	0	1	0	1	0	1	0	1	1	0	1	1	1	0	1	0	1	1	0	0	0	0	0	1	0	0	1	1	1	1	1	1	1	1	1	1	0	0
7	1	1	0	0	1	0	1	1	1	1	1	0	1	0	1	0	1	0	1	1	0	1	1	1	0	1	0	1	1	0	0	0	0	0	1	0	0	1	1	1	1	1	1	1	1	1	1	0	0
8	1	1	0	0	1	0	1	1	1	1	1	0	1	0	1	0	1	0	1	1	0	1	1	1	0	1	0	1	1	0	0	0	0	0	1	0	0	1	1	1	1	1	1	1	1	1	1	0	0
9	1	1	0	0	1	0	1	1	1	1	1	0	1	0	1	1	1	0	1	1	0	1	1	1	0	1	0	1	1	0	0	0	0	0	1	0	0	1	1	1	1	1	1	1	1	1	1	0	0
10	1	1	0	0	1	0	1	1	1	1	1	0	1	0	1	0	1	0	1	1	0	1	1	1	0	1	0	1	1	0	0	0	0	0	1	0	0	1	1	1	1	1	1	1	1	1	1	0	0
11	1	1	0	0	1	0	1	1	1	1	1	0	1	0	1	1	1	0	1	1	0	1	1	1	0	1	0	1	1	0	0	0	0	0	1	0	0	1	1	1	1	1	1	1	1	1	1	0	0
12	1	1	0	0	1	0	1	1	1	1	1	0	1	0	1	0	1	0	1	1	0	1	1	1	0	0	0	0	0	0	0	0	0	0	1	0	0	1	1	1	1	1	1	1	1	1	1	0	0
13	1	1	0	0	1	0	1	1	1	1	1	0	1	0	1	0	1	0	1	1	0	1	1	1	0	0	0	0	0	0	0	0	0	0	1	0	0	1	1	1	1	1	1	1	1	1	1	0	0
14	1	1	0	0	1	0	1	1	1	1	1	0	1	0	1	0	1	0	1	1	0	1	1	1	0	0	0	0	0	0	0	0	0	0	1	0	0	1	1	1	1	1	1	1	1	1	1	0	0
15	1	1	0	0	1	0	1	1	1	1	1	0	1	0	1	0	1	0	1	1	0	1	1	1	0	0	0	0	0	0	0	0	0	0	1	0	0	1	1	1	1	1	1	1	1	1	1	0	0
16	1	1	0	0	1	0	1	1	1	1	1	0	1	0	1	1	1	0	1	1	0	1	1	1	0	0	0	0	0	0	0	0	0	0	1	0	0	1	1	1	1	1	1	1	1	1	1	0	0
17	1	1	0	0	1	0	1	1	1	1	1	0	1	0	1	1	1	0	1	1	0	1	1	1	0	0	0	0	0	0	0	0	0	0	1	0	0	1	1	1	1	1	1	1	1	1	1	0	0
18	1	1	0	0	1	0	1	1	1	1	1	0	1	0	1	1	1	0	1	1	0	1	1	1	0	0	0	0	0	0	0	0	0	0	1	0	0	1	1	1	1	1	1	1	1	1	1	0	0
19	1	1	0	0	1	0	1	1	1	1	1	0	1	0	1	1	1	0	1	1	0	1	1	1	0	0	0	0	0	0	0	0	0	0	1	0	0	1	1	1	1	1	1	1	1	1	1	0	0
20	1	1	0	0	1	0	1	1	1	1	1	0	1	0	1	0	1	0	1	1	0	1	1	1	0	0	0	0	0	0	0	0	0	0	1	0	0	1	1	1	1	1	1	1	1	1	1	0	0
21	1	1	0	0	1	0	1	1	1	1	1	0	1	0	1	0	1	0	1	1	0	1	1	1	0	1	0	1	1	0	0	0	0	0	1	0	0	1	1	1	1	1	1	1	1	1	1	0	0
22	1	1	0	0	1	0	1	1	1	1	1	0	1	0	1	1	1	0	1	1	0	1	1	1	0	0	0	0	0	0	0	0	0	0	1	0	0	1	1	1	1	1	1	1	1	1	1	0	0
23	1	1	0	0	1	0	1	1	1	1	1	0	1	0	1	1	1	0	1	1	0	1	1	1	0	1	0	1	1	0	0	0	0	0	1	0	0	1	1	1	1	1	1	1	1	1	1	0	0
24	1	1	0	0	1	0	1	1	1	1	1	0	1	0	1	0	1	0	1	1	0	1	1	1	0	1	0	1	1	0	0	0	0	0	1	0	0	1	1	1	1	1	1	1	1	1	1	0	0
25	1	1	0	0	1	0	1	1	1	1	1	0	1	0	1	0	1	0	1	1	0	1	1	1	0	0	0	0	0	0	0	0	0	0	1	0	0	1	1	1	1	1	1	1	1	1	1	0	0
26	1	1	0	0	1	0	1	1	1	1	1	0	1	0	1	1	1	0	1	1	0	1	1	1	0	0	0	0	0	0	0	0	0	0	1	0	0	1	1	1	1	1	1	1	1	1	1	0	0
27	1	1	0	0	1	0	1	1	1	1	1	0	1	0	1	1	1	0	1	1	0	1	1	1	0	1	0	1	1	0	0	0	0	0	1	0	0	1	1	1	1	1	1	1	1	1	1	0	0
28	1	1	0	0	1	0	1	1	1	1	1	0	1	0	1	0	1	0	1	1	0	1	1	1	0	1	0	1	1	0	0	0	0	0	1	0	0	1	1	1	1	1	1	1	1	1	1	0	0
29	1	1	0	0	1	0	1	1	1	1	1	0	1	0	1	0	1	0	1	1	0	1	1	1	0	1	0	1	1	0	0	0	0	0	1	0	0	1	1	1	1	1	1	1	1	1	1	0	0
30	1	1	0	0	1	0	1	1	1	1	1	0	1	0	1	0	1	0	1	1	0	1	1	1	0	0	0	0	0	0	0	0	0	0	1	0	0	1	1	1	1	1	1	1	1	1	1	0	0
31	1	1	0	0	1	0	1	1	1	1	1	0	1	0	1	0	1	0	1	1	0	1	1	1	0	0	0	0	0	0	0	0	0	0	1	0	0	1	1	1	1	1	1	1	1	1	1	0	0
32	1	1	0	0	1	0	1	1	1	1	1	0	1	0	1	1	1	0	1	1	0	1	1	1	0	0	0	0	0	0	0	0	0	0	1	0	0	1	1	1	1	1	1	1	1	1	1	0	0
33	1	1	0	0	1	0	1	1	1	1	1	0	1	0	1	1	1	0	1	1	0	1	1	1	0	0	0	0	0	0	0	0	0	0	1	0	0	1	1	1	1	1	1	1	1	1	1	0	0
34	1	1	0	0	1	0	1	1	1	1	1	0	1	0	1	1	1	0	1	1	0	1	1	1	0	1	0	1	1	0	0	0	0	0	1	0	0	1	1	1	1	1	1	1	1	1	1	0	0
35	1	1	0	0	1	0	1	1	1	1	1	0	1	0	1	1	1	0	1	1	0	1	1	1	0	1	0	1	1	0	0	0	0	0	1	0	0	1	1	1	1	1	1	1	1	1	1	0	0
36	1	1	0	0	1	0	1	1	1	1	1	0	1	0	1	0	1	0	1	1	0	1	1	1	0	1	0	1	1	0	0	0	0	0	1	0	0	1	1	1	1	1	1	1	1	1	1	0	0
37	1	1	0	0	1	0	1	1	1	1	1	0	1	0	1	1	1	0	1	1	0	1	1	1	0	1	0	1	1	0	0	0	0	0	1	0	0	1	1	1	1	1	1	1	1	1	1	0	0
38	1	1	0	0	1	0	1	1	1	1	1	0	1	0	1	0	1	0	1	1	0	1	1	1	0	1	0	1	1	0	0	0	0	0	1	0	0	1	1	1	1	1	1	1	1	1	1	0	0
39	1	1	0	0	1	0	1	1	1	1	1	0	1	0	1	1	1	0	1	1	0	1	1	1	0	1	0	1	1	0	0	0	0	0	1	0	0	1	1	1	1	1	1	1	1	1	1	0	0
40	1	1	0	0	1	0	1	1	1	1	1	0	1	0	1	0	1	0	1	1	0	1	1	1	0	0	0	0	0	0	0	0	0	0	1	0	0	1	1	1	1	1	1	1	1	1	1	0	0
41	1	1	0	0	1	0	1	1	1	1	1	0	1	0	1	1	1	0	1	1	0	1	1	1	0	0	0	0	0	0	0	0	0	0	1	0	0	1	1	1	1	1	1	1	1	1	1	0	0
42	1	1	0	0	1	0	1	1	1	1	1	0	1	0	1	1	1	0	1	1	0	1	1	1	0	0	0	0	0	0	0	0	0	0	1	0	0	1	1	1	1	1	1	1	1	1	1	0	0
43	1	1	0	0	1	0	1	1	1	1	1	0	1	0	1	0	1	0	1	1	0	1	1	1	0	0	0	0	0	0	0	0	0	0	1	0	0	1	1	1	1	1	1	1	1	1	1	0	0
44	1	1	0	0	1	0	1	1	1	1	1	0	1	0	1	0	1	0	1	1	0	1	1	1	0	0	0	0	0	0	0	0	0	0	1	0	0	1	1	1	1	1	1	1	1	1	1	0	0
45	1	1	0	0	1	0	1	1	1	1	1	0	1	0	1	0	1	0	1	1	0	1	1	1	0	1	0	1	1	0	0	0	0	0	1	0	0	1	1	1	1	1	1	1	1	1	1	0	0
46	1	1	0	0	1	0	1	1	1	1	1	0	1	0	1	0	1	0	1	1	0	1	1	1	0	1	0	1	1	0	0	0	0	0	1	0	0	1	1	1	1	1	1	1	1	1	1	0	0
47	1	1	0	0	1	0	1	1	1	1	1	0	1	0	1	1	1	0	1	1	0	1	1	1	0	0	0	0	0	0	0	0	0	0	1	0	0	1	1	1	1	1	1	1	1	1	1	0	0
48	1	1	0	0	1	0	1	1	1	1	1	0	1	0	1	1	1	0	1	1	0	1	1	1	0	1	0	1	1	0	0	0	0	0	1	0	0	1	1	1	1	1	1	1	1	1	1	0	0
49	1	1	0	0	1	0	1	1	1	1	1	0	1	0	1	1	1	0	1	1	0	1	1	1	0	0	0	0	0	0	0	0	0	0	1	0	0	1	1	1	1	1	1	1	1	1	1	0	0
50	1	1	0	0	1	0	1	1	1	1	1	0	1	0	1	1	1	0	1	1	0	1	1	1	0	1	0	1	1	0	0	0	0	0	1	0	0	1	1	1	1	1	1	1	1	1	1	0	0
51	1	1	0	0	1	0	1	1	1	1	1	0	1	0	1	0	1	0	1	1	0	1	1	1	0	1	0	1	1	0	0	0	0	0	1	0	0	1	1	1	1	1	1	1	1	1	1	0	0
52	1	1	0	0	1	0	1	1	1	1	1	0	1	0	1	0	1	0	1	1	0	1	1	1	0	1	0	1	1	0	0	0	0	0	1	0	0	1	1	1	1	1	1	1	1	1	1	0	0
53	1	1	0	0	1	0	1	1	1	1	1	0	1	0	1	1	1	0	1	1	0	1	1	1	0	1	0	1	1	0	0	0	0	0	1	0	0	1	1	1	1	1	1	1	1	1	1	0	0
54	1	1	0	0	1	0	1	1	1	1	1	0	1	0	1	1	1	0	1	1	0	1	1	1	0	1	0	1	1	0	0	0	0	0	1	0	0	1	1	1	1	1	1	1	1	1	1	0	0
55	1	1	0	0	1	0	1	1	1	1	1	0	1	0	1	0	1	0	1	1	0	1	1	1	0	1	0	1	1	0	0	0	0	0	1	0	0	1	1	1	1	1	1	1	1	1	1	0	0
56	1	1	0	0	1	0	1	1	1	1	1	0	1	0	1	0	1	0	1	1	0	1	1	1	0	1	0	1	1	0	0	0	0	0	1	0	0	1	1	1	1	1	1	1	1	1	1	0	0
57	1	1	0	0	1	0	1	1	1	1	1	0	1	0	1	1	1	0	1	1	0	1	1	1	0	1	0	1	1	0	0	0	0	0	1	0	0	1	1	1	1	1	1	1	1	1	1	0	0
58	1	1	0	0	1	0	1	1	1	1	1	0	1	0	1	1	1	0	1	1	0	1	1	1	0	1	0	1	1	0	0	0	0	0	1	0	0	1	1	1	1	1	1	1	1	1	1	0	0
59	1	1	0	0	1	0	1	1	1	1	1	0	1	0	1	0	1	0	1	1	0	1	1	1	0	0	0	0	0	0	0	0	0	0	1	0	0	1	1	1	1	1	1	1	1	1	1	0	0
60	1	1	0	0	1	0	1	1	1	1	1	0	1	0	1	1	1	0	1	1	0	1	1	1	0	0	0	0	0	0	0	0	0	0	1	0	0	1	1	1	1	1	1	1	1	1	1	0	0
61	1	1	0	0	1	0	1	1	1	1	1	0	1	0	1	1	1	0	1	1	0	1	1	1	0	0	0	0	0	0	0	0	0	0	1	0	0	1	1	1	1	1	1	1	1	1	1	0	0
62	1	1	0	0	1	0	1	1	1	1	1	0	1	0	1	0	1	0	1	1	0	1	1	1	0	0	0	0	0	0	0	0	0	0	1	0	0	1	1	1	1	1	1	1	1	1	1	0	0
63	1	1	0	0	1	0	1	1	1	1	1	0	1	0	1	0	1	0	1	1	0	1	1	1	0	0	0	0	0	0	0	0	0	0	1	0	0	1	1	1	1	1	1	1	1	1	1	0	0
64	1	1	0	0	1	0	1	1	1	1	1	0	1	0	1	1	1	0	1	1	0	1	1	1	0	0	0	0	0	0	0	0	0	0	1	0	0	1	1	1	1	1	1	1	1	1	1	0	0
65	1	1	0	0	1	0	1	1	1	1	1	0	1	0	1	1	1	0	1	1	0	1	1	1	0	0	0	0	0	0	0	0	0	0	1	0	0	1	1	1	1	1	1	1	1	1	1	0	0
66	1	1	0	0	1	0	1	1	1	1	1	0	1	0	1	0	1	0	1	1	0	1	1	1	0	1	0	1	1	0	0	0	0	0	1	0	0	1	1	1	1	1	1	1	1	1	1	0	0
67	1	1	0	0	1	0	1	1	1	1	1	0	1	0	1	0	1	0	1	1	0	1	1	1	0	1	0	1	1	0	0	0	0	0	1	0	0	1	1	1	1	1	1	1	1	1	1	0	0
68	1	1	0	0	1	0	1	1	1	1	1	0	1	0	1	0	1	0	1	1	0	1	1	1	0	0	0	0	0	0	0	0	0	0	1	0	0	1	1	1	1	1	1	1	1	1	1	0	0
69	1	1	0	0	1	0	1	1	1	1	1	0	1	0	1	0	1	0	1	1	0	1	1	1	0	0	0	0	0	0	0	0	0	0	1	0	0	1	1	1	1	1	1	1	1	1	1	0	0
70	1	1	0	0	1	0	1	1	1	1	1	0	1	0	1	0	1	0	1	1	0	1	1	1	0	1	0	1	1	0	0	0	0	0	1	0	0	1	1	1	1	1	1	1	1	1	1	0	0
71	1	1	0	0	1	0	1	1	1	1	1	0	1	0	1	0	1	0	1	1	0	1	1	1	0	0	0	0	0	0	0	0	0	0	1	0	0	1	1	1	1	1	1	1	1	1	1	0	0
72	1	1	0	0	1	0	1	1	1	1	1	0	1	0	1	0	1	0	1	1	0	1	1	1	0	1	0	1	1	0	0	0	0	0	1	0	0	1	1	1	1	1	1	1	1	1	1	0	0
73	1	1	0	0	1	0	1	1	1	1	1	0	1	0	1	0	1	0	1	1	0	1	1	1	0	0	0	0	0	0	0	0	0	0	1	0	0	1	1	1	1	1	1	1	1	1	1	0	0
74	1	1	0	0	1	0	1	1	1	1	1	0	1	0	1	1	1	0	1	1	0	1	1	1	0	0	0	0	0	0	0	0	0	0	1	0	0	1	1	1	1	1	1	1	1	1	1	0	0
75	1	1	0	0	1	0	1	1	1	1	1	0	1	0	1	1	1	0	1	1	0	1	1	1	0	0	0	0	0	0	0	0	0	0	1	0	0	1	1	1	1	1	1	1	1	1	1	0	0
76	1	1	0	0	1	0	1	1	1	1	1	0	1	0	1	1	1	0	1	1	0	1	1	1	0	0	0	0	0	0	0	0	0	0	1	0	0	1	1	1	1	1	1	1	1	1	1	0	0
77	1	1	0	0	1	0	1	1	1	1	1	0	1	0	1	1	1	0	1	1	0	1	1	1	0	0	0	0	0	0	0	0	0	0	1	0	0	1	1	1	1	1	1	1	1	1	1	0	0
78	1	1	0	0	1	0	1	1	1	1	1	0	1	0	1	1	1	0	1	1	0	1	1	1	0	1	0	1	1	0	0	0	0	0	1	0	0	1	1	1	1	1	1	1	1	1	1	0	0
79	1	1	0	0	1	0	1	1	1	1	1	0	1	0	1	1	1	0	1	1	0	1	1	1	0	1	0	1	1	0	0	0	0	0	1	0	0	1	1	1	1	1	1	1	1	1	1	0	0
80	1	1	0	0	1	0	1	1	1	1	1	0	1	0	1	1	1	0	1	1	0	1	1	1	0	1	0	1	1	0	0	0	0	0	1	0	0	1	1	1	1	1	1	1	1	1	1	0	0
81	1	1	0	0	1	0	1	1	1	1	1	0	1	0	1	0	1	0	1	1	0	1	1	1	0	1	0	1	1	0	0	0	0	0	1	0	0	1	1	1	1	1	1	1	1	1	1	0	0
82	1	1	0	0	1	0	1	1	1	1	1	0	1	0	1	1	1	0	1	1	0	1	1	1	0	1	0	1	1	0	0	0	0	0	1	0	0	1	1	1	1	1	1	1	1	1	1	0	0
83	1	1	0	0	1	0	1	1	1	1	1	0	1	0	1	0	1	0	1	1	0	1	1	1	0	0	0	0	0	0	0	0	0	0	1	0	0	1	1	1	1	1	1	1	1	1	1	0	0
84	1	1	0	0	1	0	1	1	1	1	1	0	1	0	1	1	1	0	1	1	0	1	1	1	0	0	0	0	0	0	0	0	0	0	1	0	0	1	1	1	1	1	1	1	1	1	1	0	0
85	1	1	0	0	1	0	1	1	1	1	1	0	1	0	1	0	1	0	1	1	0	1	1	1	0	1	0	1	1	0	0	0	0	0	1	0	0	1	1	1	1	1	1	1	1	1	1	0	0
86	1	1	0	0	1	0	1	1	1	1	1	0	1	0	1	0	1	0	1	1	0	1	1	1	0	0	0	0	0	0	0	0	0	0	1	0	0	1	1	1	1	1	1	1	1	1	1	0	0
87	1	1	0	0	1	0	1	1	1	1	1	0	1	0	1	1	1	0	1	1	0	1	1	1	0	0	0	0	0	0	0	0	0	0	1	0	0	1	1	1	1	1	1	1	1	1	1	0	0
88	1	1	0	0	1	0	1	1	1	1	1	0	1	0	1	0	1	0	1	1	0	1	1	1	0	0	0	0	0	0	0	0	0	0	1	0	0	1	1	1	1	1	1	1	1	1	1	0	0
89	1	1	0	0	1	0	1	1	1	1	1	0	1	0	1	0	1	0	1	1	0	1	1	1	0	0	0	0	0	0	0	0	0	0	1	0	0	1	1	1	1	1	1	1	1	1	1	0	0
90	1	1	0	0	1	0	1	1	1	1	1	0	1	0	1	0	1	0	1	1	0	1	1	1	0	1	0	1	1	0	0	0	0	0	1	0	0	1	1	1	1	1	1	1	1	1	1	0	0
91	1	1	0	0	1	0	1	1	1	1	1	0	1	0	1	0	1	0	1	1	0	1	1	1	0	1	0	1	1	0	0	0	0	0	1	0	0	1	1	1	1	1	1	1	1	1	1	0	0
92	1	1	0	0	1	0	1	1	1	1	1	0	1	0	1	1	1	0	1	1	0	1	1	1	0	1	0	1	1	0	0	0	0	0	1	0	0	1	1	1	1	1	1	1	1	1	1	0	0
93	1	1	0	0	1	0	1	1	1	1	1	0	1	0	1	1	1	0	1	1	0	1	1	1	0	0	0	0	0	0	0	0	0	0	1	0	0	1	1	1	1	1	1	1	1	1	1	0	0
94	1	1	0	0	1	0	1	1	1	1	1	0	1	0	1	1	1	0	1	1	0	1	1	1	0	1	0	1	1	0	0	0	0	0	1	0	0	1	1	1	1	1	1	1	1	1	1	0	0
95	1	1	0	0	1	0	1	1	1	1	1	0	1	0	1	1	1	0	1	1	0	1	1	1	0	0	0	0	0	0	0	0	0	0	1	0	0	1	1	1	1	1	1	1	1	1	1	0	0
96	1	1	0	0	1	0	1	1	1	1	1	0	1	0	1	0	1	0	1	1	0	1	1	1	0	0	0	0	0	0	0	0	0	0	1	0	0	1	1	1	1	1	1	1	1	1	1	0	0
97	1	1	0	0	1	0	1	1	1	1	1	0	1	0	1	0	1	0	1	1	0	1	1	1	0	0	0	0	0	0	0	0	0	0	1	0	0	1	1	1	1	1	1	1	1	1	1	0	0
98	1	1	0	0	1	0	1	1	1	1	1	0	1	0	1	0	1	0	1	1	0	1	1	1	0	0	0	0	0	0	0	0	0	0	1	0	0	1	1	1	1	1	1	1	1	1	1	0	0
99	1	1	0	0	1	0	1	1	1	1	1	0	1	0	1	0	1	0	1	1	0	1	1	1	0	0	0	0	0	0	0	0	0	0	1	0	0	1	1	1	1	1	1	1	1	1	1	0	0
100	1	1	0	0	1	0	1	1	1	1	1	0	1	0	1	1	1	0	1	1	0	1	1	1	0	0	0	0	0	0	0	0	0	0	1	0	0	1	1	1	1	1	1	1	1	1	1	0	0
101	1	1	0	0	1	0	1	1	1	1	1	0	1	0	1	1	1	0	1	1	0	1	1	1	0	0	0	0	0	0	0	0	0	0	1	0	0	1	1	1	1	1	1	1	1	1	1	0	0
102	1	1	0	0	1	0	1	1	1	1	1	0	1	0	1	1	1	0	1	1	0	1	1	1	0	0	0	0	0	0	0	0	0	0	1	0	0	1	1	1	1	1	1	1	1	1	1	0	0
103	1	1	0	0	1	0	1	1	1	1	1	0	1	0	1	1	1	0	1	1	0	1	1	1	0	0	0	0	0	0	0	0	0	0	1	0	0	1	1	1	1	1	1	1	1	1	1	0	0
104	1	1	0	0	1	0	1	1	1	1	1	0	1	0	1	0	1	0	1	1	0	1	1	1	0	1	0	1	1	0	0	0	0	0	1	0	0	1	1	1	1	1	1	1	1	1	1	0	0
105	1	1	0	0	1	0	1	1	1	1	1	0	1	0	1	1	1	0	1	1	0	1	1	1	0	1	0	1	1	0	0	0	0	0	1	0	0	1	1	1	1	1	1	1	1	1	1	0	0
106	1	1	0	0	1	0	1	1	1	1	1	0	1	0	1	0	1	0	1	1	0	1	1	1	0	1	0	1	1	0	0	0	0	0	1	0	0	1	1	1	1	1	1	1	1	1	1	0	0
107	1	1	0	0	1	0	1	1	1	1	1	0	1	0	1	1	1	0	1	1	0	1	1	1	0	1	0	1	1	0	0	0	0	0	1	0	0	1	1	1	1	1	1	1	1	1	1	0	0
108	1	1	0	0	1	0	1	1	1	1	1	0	1	0	1	0	1	0	1	1	0	1	1	1	0	1	0	1	1	0	0	0	0	0	1	0	0	1	1	1	1	1	1	1	1	1	1	0	0
109	1	1	0	0	1	0	1	1	1	1	1	0	1	0	1	0	1	0	1	1	0	1	1	1	0	1	0	1	1	0	0	0	0	0	1	0	0	1	1	1	1	1	1	1	1	1	1	0	0
110	1	1	0	0	1	0	1	1	1	1	1	0	1	0	1	1	1	0	1	1	0	1	1	1	0	1	0	1	1	0	0	0	0	0	1	0	0	1	1	1	1	1	1	1	1	1	1	0	0
111	1	1	0	0	1	0	1	1	1	1	1	0	1	0	1	1	1	0	1	1	0	1	1	1	0	1	0	1	1	0	0	0	0	0	1	0	0	1	1	1	1	1	1	1	1	1	1	0	0
112	1	1	0	0	1	0	1	1	1	1	1	0	1	0	1	0	1	0	1	1	0	1	1	1	0	1	0	1	1	0	0	0	0	0	1	0	0	1	1	1	1	1	1	1	1	1	1	0	0
113	1	1	0	0	1	0	1	1	1	1	1	0	1	0	1	0	1	0	1	1	0	1	1	1	0	0	0	0	0	0	0	0	0	0	1	0	0	1	1	1	1	1	1	1	1	1	1	0	0
114	1	1	0	0	1	0	1	1	1	1	1	0	1	0	1	0	1	0	1	1	0	1	1	1	0	1	0	1	1	0	0	0	0	0	1	0	0	1	1	1	1	1	1	1	1	1	1	0	0
115	1	1	0	0	1	0	1	1	1	1	1	0	1	0	1	0	1	0	1	1	0	1	1	1	0	0	0	0	0	0	0	0	0	0	1	0	0	1	1	1	1	1	1	1	1	1	1	0	0
116	1	1	0	0	1	0	1	1	1	1	1	0	1	0	1	0	1	0	1	1	0	1	1	1	0	0	0	0	0	0	0	0	0	0	1	0	0	1	1	1	1	1	1	1	1	1	1	0	0
117	1	1	0	0	1	0	1	1	1	1	1	0	1	0	1	0	1	0	1	1	0	1	1	1	0	0	0	0	0	0	0	0	0	0	1	0	0	1	1	1	1	1	1	1	1	1	1	0	0
118	1	1	0	0	1	0	1	1	1	1	1	0	1	0	1	0	1	0	1	1	0	1	1	1	0	1	0	1	1	0	0	0	0	0	1	0	0	1	1	1	1	1	1	1	1	1	1	0	0
119	1	1	0	0	1	0	1	1	1	1	1	0	1	0	1	0	1	0	1	1	0	1	1	1	0	1	0	1	1	0	0	0	0	0	1	0	0	1	1	1	1	1	1	1	1	1	1	0	0
120	1	1	0	0	1	0	1	1	1	1	1	0	1	0	1	1	1	0	1	1	0	1	1	1	0	1	0	1	1	0	0	0	0	0	1	0	0	1	1	1	1	1	1	1	1	1	1	0	0
121	1	1	0	0	1	0	1	1	1	1	1	0	1	0	1	1	1	0	1	1	0	1	1	1	0	1	0	1	1	0	0	0	0	0	1	0	0	1	1	1	1	1	1	1	1	1	1	0	0
122	1	1	0	0	1	0	1	1	1	1	1	0	1	0	1	1	1	0	1	1	0	1	1	1	0	1	0	1	1	0	0	0	0	0	1	0	0	1	1	1	1	1	1	1	1	1	1	0	0
123	1	1	0	0	1	0	1	1	1	1	1	0	1	0	1	1	1	0	1	1	0	1	1	1	0	1	0	1	1	0	0	0	0	0	1	0	0	1	1	1	1	1	1	1	1	1	1	0	0
124	1	1	0	0	1	0	1	1	1	1	1	0	1	0	1	1	1	0	1	1	0	1	1	1	0	0	0	0	0	0	0	0	0	0	1	0	0	1	1	1	1	1	1	1	1	1	1	0	0
125	1	1	0	0	1	0	1	1	1	1	1	0	1	0	1	1	1	0	1	1	0	1	1	1	0	0	0	0	0	0	0	0	0	0	1	0	0	1	1	1	1	1	1	1	1	1	1	0	0
126	1	1	0	0	1	0	1	1	1	1	1	0	1	0	1	1	1	0	1	1	0	1	1	1	0	0	0	0	0	0	0	0	0	0	1	0	0	1	1	1	1	1	1	1	1	1	1	0	0
127	1	1	0	0	1	0	1	1	1	1	1	0	1	0	1	1	1	0	1	1	0	1	1	1	0	0	0	0	0	0	0	0	0	0	1	0	0	1	1	1	1	1	1	1	1	1	1	0	0
[truncated: 414 more columns]
